# Supplementary material for: Inattentional blindness in anesthesiology: A gorilla is worth one thousand words
Source: PLoS One. 2021 Sep 23;16(9):e0257508. doi: 10.1371/journal.pone.0257508 (PMC8459955; doi:10.1371/journal.pone.0257508)
Supplement: S2 File — (XLSX) [file pone.0257508.s002.xlsx]

## Sheet: Sheet1
N	Type	Country	Hospital	Experience	Gorilla(Y/N)
1	Resident	United Kingdom	Public teaching	Resident	NO
2	Anesthesiologist	USA	Private	from 6 to 10 years	NO
3	Anesthesiologist	USA	Public non teaching	from 0 to 5 years	NO
4	Anesthesiologist	Italy	Public non teaching	from 0 to 5 years	NO
5	Anesthesiologist	Italy	Private	from 6 to 10 years	NO
6	Anesthesiologist	Turkey	Private	from 6 to 10 years	NO
7	Anesthesiologist	Italy	Public teaching	from 0 to 5 years	NO
8	Anesthesiologist	Italy	Public teaching	from 11 to 15 years	NO
9	Resident	Pakistan	Public teaching	Resident	NO
10	Anesthesiologist	Protugal	Public teaching	from 0 to 5 years	NO
11	Anesthesiologist	Italy	Public non teaching	more than 16 years	NO
12	Resident	United Kingdom	Public teaching	Resident	NO
13	Resident	India	Public teaching	Resident	NO
14	Anesthesiologist	Argentina	Public teaching	from 6 to 10 years	NO
15	Anesthesiologist	USA	Public non teaching	from 0 to 5 years	NO
16	Resident	Italy	Public teaching	Resident	NO
17	Anesthesiologist	Brasil	Public non teaching	from 0 to 5 years	NO
18	Anesthesiologist	Italy	Public non teaching	from 6 to 10 years	NO
19	Resident	Brasil	Public teaching	Resident	NO
20	Resident	India	Public teaching	Resident	NO
21	Anesthesiologist	Brasil	Private	from 6 to 10 years	NO
22	Anesthesiologist	France	Public non teaching	from 0 to 5 years	NO
23	Resident	Italy	Public teaching	Resident	NO
24	Anesthesiologist	Germany	Public non teaching	from 11 to 15 years	NO
25	Resident	India	Public teaching	Resident	NO
26	Anesthesiologist	Italy	Private	from 11 to 15 years	NO
27	Anesthesiologist	Italy	Public non teaching	from 0 to 5 years	NO
28	Anesthesiologist	France	Public non teaching	from 11 to 15 years	NO
29	Anesthesiologist	Germany	Private	more than 16 years	NO
30	Anesthesiologist	India	Private	from 11 to 15 years	NO
31	Anesthesiologist	India	Public teaching	from 11 to 15 years	NO
32	Resident	Brasil	Public teaching	Resident	NO
33	Anesthesiologist	Germany	Private	from 11 to 15 years	NO
34	Anesthesiologist	Italy	Public non teaching	from 11 to 15 years	NO
35	Resident	India	Public teaching	Resident	NO
36	Anesthesiologist	USA	Private	from 6 to 10 years	NO
37	Anesthesiologist	India	Public non teaching	from 11 to 15 years	NO
38	Anesthesiologist	Spain	Public non teaching	from 11 to 15 years	NO
39	Anesthesiologist	Italy	Public teaching	from 11 to 15 years	NO
40	Anesthesiologist	India	Public non teaching	from 6 to 10 years	NO
41	Resident	Italy	Public teaching	Resident	NO
42	Anesthesiologist	Italy	Public non teaching	from 0 to 5 years	NO
43	Resident	Italy	Public teaching	Resident	NO
44	Resident	Italy	Public teaching	Resident	NO
45	Anesthesiologist	Italy	Private	from 11 to 15 years	NO
46	Anesthesiologist	India	Public non teaching	from 6 to 10 years	NO
47	Resident	Italy	Public teaching	Resident	NO
48	Resident	USA	Public teaching	Resident	NO
49	Anesthesiologist	Italy	Public teaching	more than 16 years	NO
50	Anesthesiologist	India	Public teaching	from 11 to 15 years	YES
51	Anesthesiologist	Italy	Public non teaching	from 0 to 5 years	NO
52	Anesthesiologist	Italy	Private	from 6 to 10 years	NO
53	Anesthesiologist	India	Public teaching	from 11 to 15 years	NO
54	Anesthesiologist	USA	Public teaching	from 0 to 5 years	NO
55	Anesthesiologist	Italy	Public teaching	from 6 to 10 years	YES
56	Resident	Italy	Public teaching	Resident	NO
57	Anesthesiologist	France	Public teaching	more than 16 years	NO
58	Anesthesiologist	India	Public non teaching	from 11 to 15 years	NO
59	Anesthesiologist	Italy	Private	from 0 to 5 years	NO
60	Anesthesiologist	Germany	Public teaching	more than 16 years	NO
61	Resident	USA	Public teaching	Resident	NO
62	Anesthesiologist	India	Public non teaching	from 11 to 15 years	NO
63	Anesthesiologist	Germany	Public teaching	from 6 to 10 years	NO
64	Anesthesiologist	UK	Public teaching	from 11 to 15 years	NO
65	Resident	India	Public teaching	Resident	NO
66	Anesthesiologist	Italy	Public non teaching	more than 16 years	NO
67	Anesthesiologist	Germany	Public teaching	from 6 to 10 years	NO
68	Resident	Spain	Public teaching	Resident	NO
69	Anesthesiologist	Italy	Private	from 6 to 10 years	NO
70	Anesthesiologist	Canada	Private	from 11 to 15 years	NO
71	Anesthesiologist	Italy	Private	from 0 to 5 years	NO
72	Anesthesiologist	Italy	Public teaching	from 11 to 15 years	NO
73	Anesthesiologist	India	Private	from 11 to 15 years	NO
74	Resident	Italy	Public teaching	Resident	NO
75	Resident	Italy	Public teaching	Resident	NO
76	Resident	Italy	Public teaching	Resident	NO
77	Anesthesiologist	India	Public non teaching	from 11 to 15 years	NO
78	Anesthesiologist	Italy	Public non teaching	from 11 to 15 years	NO
79	Anesthesiologist	USA	Public non teaching	from 6 to 10 years	NO
80	Anesthesiologist	India	Public teaching	from 6 to 10 years	NO
81	Resident	USA	Public teaching	Resident	NO
82	Anesthesiologist	Italy	Public teaching	from 11 to 15 years	NO
83	Anesthesiologist	Italy	Private	from 11 to 15 years	NO
84	Anesthesiologist	Italy	Public teaching	from 0 to 5 years	NO
85	Anesthesiologist	Italy	Public teaching	from 0 to 5 years	YES
86	Anesthesiologist	Spain	Public non teaching	from 11 to 15 years	NO
87	Resident	Italy	Public teaching	Resident	NO
88	Resident	Italy	Public teaching	Resident	NO
89	Anesthesiologist	Brasil	Public teaching	from 11 to 15 years	NO
90	Anesthesiologist	Germany	Private	from 11 to 15 years	NO
91	Anesthesiologist	Italy	Private	from 0 to 5 years	NO
92	Anesthesiologist	Spain	Public teaching	from 11 to 15 years	NO
93	Anesthesiologist	Germany	Public teaching	more than 16 years	NO
94	Anesthesiologist	Italy	Public teaching	more than 16 years	NO
95	Anesthesiologist	Spain	Public non teaching	more than 16 years	NO
96	Anesthesiologist	India	Private	from 11 to 15 years	NO
97	Anesthesiologist	USA	Public teaching	from 0 to 5 years	NO
98	Anesthesiologist	India	Public non teaching	more than 16 years	NO
99	Anesthesiologist	Italy	Private	from 11 to 15 years	NO
100	Anesthesiologist	Italy	Public non teaching	more than 16 years	NO
101	Anesthesiologist	India	Public non teaching	from 11 to 15 years	NO
102	Anesthesiologist	Italy	Public teaching	from 6 to 10 years	NO
103	Anesthesiologist	India	Private	from 0 to 5 years	NO
104	Anesthesiologist	India	Private	from 0 to 5 years	NO
105	Anesthesiologist	Italy	Public teaching	from 11 to 15 years	NO
106	Anesthesiologist	India	Public non teaching	more than 16 years	NO
107	Anesthesiologist	Italy	Public teaching	from 0 to 5 years	NO
108	Anesthesiologist	Italy	Public non teaching	from 11 to 15 years	NO
109	Resident	Italy	Public teaching	Resident	NO
110	Anesthesiologist	Italy	Public non teaching	more than 16 years	NO
111	Anesthesiologist	India	Public teaching	from 11 to 15 years	NO
112	Anesthesiologist	Spain	Public non teaching	more than 16 years	NO
113	Anesthesiologist	Italy	Private	from 0 to 5 years	NO
114	Resident	Italy	Public teaching	Resident	NO
115	Resident	USA	Public teaching	Resident	NO
116	Anesthesiologist	Italy	Public teaching	from 11 to 15 years	NO
117	Resident	Italy	Public teaching	Resident	NO
118	Anesthesiologist	India	Public non teaching	from 11 to 15 years	NO
119	Anesthesiologist	Brasil	Public non teaching	from 6 to 10 years	NO
120	Anesthesiologist	Spain	Public non teaching	from 11 to 15 years	NO
121	Anesthesiologist	USA	Public non teaching	from 0 to 5 years	NO
122	Anesthesiologist	Italy	Public teaching	more than 16 years	NO
123	Anesthesiologist	Canada	Public non teaching	from 11 to 15 years	NO
124	Resident	Italy	Public teaching	Resident	NO
125	Resident	France	Public teaching	Resident	NO
126	Anesthesiologist	Turkey	Public non teaching	from 0 to 5 years	YES
127	Anesthesiologist	India	Public teaching	from 0 to 5 years	NO
128	Anesthesiologist	Italy	Public non teaching	from 11 to 15 years	NO
129	Resident	India	Public teaching	Resident	NO
130	Anesthesiologist	Argentina	Public non teaching	from 11 to 15 years	NO
131	Resident	Italy	Public teaching	Resident	NO
132	Anesthesiologist	India	Private	more than 16 years	NO
133	Anesthesiologist	USA	Private	from 0 to 5 years	NO
134	Anesthesiologist	India	Public teaching	from 6 to 10 years	NO
135	Anesthesiologist	Brasil	Public non teaching	from 6 to 10 years	NO
136	Anesthesiologist	Italy	Public teaching	from 11 to 15 years	NO
137	Anesthesiologist	Italy	Public non teaching	from 11 to 15 years	NO
138	Anesthesiologist	Canada	Public teaching	more than 16 years	NO
139	Anesthesiologist	Germany	Public non teaching	more than 16 years	NO
140	Anesthesiologist	Italy	Public teaching	from 6 to 10 years	NO
141	Resident	Italy	Public teaching	Resident	YES
142	Anesthesiologist	India	Public teaching	from 11 to 15 years	NO
143	Anesthesiologist	Italy	Public non teaching	more than 16 years	NO
144	Resident	Spain	Public teaching	Resident	NO
145	Resident	Turkey	Public teaching	Resident	NO
146	Anesthesiologist	Italy	Public teaching	from 0 to 5 years	NO
147	Anesthesiologist	Brasil	Private	from 11 to 15 years	NO
148	Anesthesiologist	Italy	Private	more than 16 years	NO
149	Anesthesiologist	Italy	Public non teaching	more than 16 years	NO
150	Anesthesiologist	Germany	Public non teaching	from 6 to 10 years	NO
151	Anesthesiologist	Canada	Public non teaching	from 0 to 5 years	NO
152	Resident	India	Public teaching	Resident	NO
153	Resident	Italy	Public teaching	Resident	NO
154	Anesthesiologist	Brasil	Private	from 11 to 15 years	NO
155	Anesthesiologist	India	Public teaching	from 0 to 5 years	NO
156	Anesthesiologist	Spain	Public teaching	from 11 to 15 years	NO
157	Anesthesiologist	Germany	Public teaching	from 0 to 5 years	NO
158	Resident	Pakistan	Public teaching	Resident	NO
159	Anesthesiologist	France	Public non teaching	from 6 to 10 years	NO
160	Resident	Italy	Public teaching	Resident	NO
161	Anesthesiologist	Italy	Public teaching	from 11 to 15 years	NO
162	Anesthesiologist	Italy	Private	more than 16 years	YES
163	Anesthesiologist	India	Public non teaching	from 0 to 5 years	NO
164	Anesthesiologist	Italy	Public non teaching	from 0 to 5 years	NO
165	Anesthesiologist	India	Public non teaching	from 0 to 5 years	NO
166	Resident	Canada	Public teaching	Resident	NO
167	Resident	USA	Public teaching	Resident	NO
168	Anesthesiologist	Italy	Private	from 6 to 10 years	NO
169	Resident	Brasil	Public teaching	Resident	NO
170	Anesthesiologist	USA	Public non teaching	from 11 to 15 years	NO
171	Resident	Spain	Public teaching	Resident	NO
172	Resident	Spain	Public teaching	Resident	NO
173	Anesthesiologist	USA	Public teaching	from 11 to 15 years	NO
174	Resident	India	Public teaching	Resident	NO
175	Resident	Italy	Public teaching	Resident	NO
176	Resident	Spain	Public teaching	Resident	NO
177	Resident	Italy	Public teaching	Resident	NO
178	Resident	Canada	Public teaching	Resident	NO
179	Anesthesiologist	India	Public teaching	from 0 to 5 years	NO
180	Anesthesiologist	Italy	Public non teaching	from 0 to 5 years	NO
181	Anesthesiologist	India	Private	from 11 to 15 years	NO
182	Anesthesiologist	India	Private	from 6 to 10 years	NO
183	Anesthesiologist	Italy	Public non teaching	from 6 to 10 years	NO
184	Anesthesiologist	Spain	Public non teaching	from 0 to 5 years	NO
185	Resident	France	Public teaching	Resident	NO
186	Resident	Italy	Public teaching	Resident	NO
187	Anesthesiologist	India	Private	from 6 to 10 years	NO
188	Anesthesiologist	Italy	Public teaching	from 11 to 15 years	NO
189	Anesthesiologist	Italy	Public teaching	more than 16 years	YES
190	Anesthesiologist	Italy	Public non teaching	from 11 to 15 years	NO
191	Anesthesiologist	India	Public teaching	from 0 to 5 years	YES
192	Anesthesiologist	Italy	Private	from 6 to 10 years	NO
193	Anesthesiologist	Canada	Public non teaching	more than 16 years	NO
194	Anesthesiologist	Argentina	Public non teaching	from 0 to 5 years	YES
195	Anesthesiologist	Spain	Public teaching	from 11 to 15 years	NO
196	Anesthesiologist	USA	Private	from 0 to 5 years	NO
197	Anesthesiologist	India	Public teaching	from 6 to 10 years	NO
198	Anesthesiologist	Germany	Public non teaching	from 11 to 15 years	NO
199	Resident	Brasil	Public teaching	Resident	NO
200	Anesthesiologist	Germany	Public non teaching	from 0 to 5 years	NO
201	Resident	United Kingdom	Public teaching	Resident	NO
202	Anesthesiologist	Italy	Public non teaching	from 6 to 10 years	NO
203	Anesthesiologist	Italy	Public teaching	from 0 to 5 years	NO
204	Anesthesiologist	Italy	Public teaching	more than 16 years	NO
205	Anesthesiologist	USA	Public teaching	more than 16 years	NO
206	Anesthesiologist	Italy	Public teaching	from 6 to 10 years	NO
207	Anesthesiologist	India	Private	from 0 to 5 years	NO
208	Anesthesiologist	Italy	Private	from 11 to 15 years	NO
209	Resident	Italy	Public teaching	Resident	YES
210	Resident	Italy	Public teaching	Resident	NO
211	Anesthesiologist	Protugal	Private	more than 16 years	NO
212	Anesthesiologist	India	Public non teaching	from 6 to 10 years	NO
213	Anesthesiologist	Canada	Public non teaching	from 11 to 15 years	NO
214	Anesthesiologist	Brasil	Public non teaching	from 11 to 15 years	NO
215	Anesthesiologist	Italy	Public teaching	from 0 to 5 years	NO
216	Anesthesiologist	Italy	Public teaching	from 11 to 15 years	NO
217	Anesthesiologist	Italy	Public non teaching	from 0 to 5 years	NO
218	Anesthesiologist	India	Public non teaching	from 0 to 5 years	NO
219	Anesthesiologist	Germany	Public teaching	more than 16 years	NO
220	Anesthesiologist	Spain	Public non teaching	more than 16 years	NO
221	Anesthesiologist	Italy	Public non teaching	from 0 to 5 years	NO
222	Resident	United Arab Emirates	Public teaching	Resident	NO
223	Anesthesiologist	Brasil	Public non teaching	from 11 to 15 years	NO
224	Anesthesiologist	Italy	Public non teaching	from 11 to 15 years	NO
225	Anesthesiologist	Italy	Public teaching	from 0 to 5 years	NO
226	Anesthesiologist	Germany	Public teaching	from 0 to 5 years	NO
227	Anesthesiologist	United Kingdom	Public non teaching	from 11 to 15 years	NO
228	Resident	Italy	Public teaching	Resident	NO
229	Anesthesiologist	USA	Public non teaching	from 11 to 15 years	NO
230	Resident	Italy	Public teaching	Resident	NO
231	Anesthesiologist	India	Public teaching	from 6 to 10 years	YES
232	Anesthesiologist	India	Public non teaching	from 0 to 5 years	NO
233	Anesthesiologist	India	Public non teaching	from 6 to 10 years	NO
234	Resident	Turkey	Public teaching	Resident	NO
235	Anesthesiologist	United Kingdom	Public non teaching	from 11 to 15 years	NO
236	Anesthesiologist	Italy	Public non teaching	from 0 to 5 years	NO
237	Anesthesiologist	Pakistan	Public teaching	from 6 to 10 years	NO
238	Anesthesiologist	Italy	Public non teaching	from 0 to 5 years	NO
239	Anesthesiologist	United Kingdom	Public teaching	from 11 to 15 years	NO
240	Anesthesiologist	Italy	Public non teaching	from 11 to 15 years	NO
241	Anesthesiologist	India	Public non teaching	from 0 to 5 years	NO
242	Anesthesiologist	Brasil	Public non teaching	more than 16 years	NO
243	Anesthesiologist	Germany	Public teaching	more than 16 years	NO
244	Anesthesiologist	Italy	Public teaching	more than 16 years	NO
245	Anesthesiologist	USA	Public non teaching	from 6 to 10 years	NO
246	Anesthesiologist	Protugal	Public non teaching	from 6 to 10 years	NO
247	Anesthesiologist	Germany	Public non teaching	from 0 to 5 years	YES
248	Anesthesiologist	Germany	Public non teaching	from 11 to 15 years	NO
249	Anesthesiologist	Chile	Public teaching	from 6 to 10 years	NO
250	Anesthesiologist	Brasil	Public non teaching	from 11 to 15 years	NO
251	Anesthesiologist	UK	Public teaching	from 6 to 10 years	NO
252	Resident	Italy	Public teaching	Resident	NO
253	Anesthesiologist	USA	Private	from 11 to 15 years	NO
254	Anesthesiologist	USA	Public non teaching	from 6 to 10 years	NO
255	Anesthesiologist	Italy	Private	from 11 to 15 years	NO
256	Anesthesiologist	Canada	Public non teaching	from 6 to 10 years	NO
257	Resident	Italy	Public teaching	Resident	YES
258	Anesthesiologist	Italy	Public non teaching	from 0 to 5 years	NO
259	Anesthesiologist	Italy	Private	from 11 to 15 years	NO
260	Resident	India	Public teaching	Resident	NO
261	Anesthesiologist	Italy	Public non teaching	from 6 to 10 years	NO
262	Resident	USA	Public teaching	Resident	NO
263	Anesthesiologist	Brasil	Private	from 11 to 15 years	NO
264	Resident	Italy	Public teaching	Resident	NO
265	Resident	Turkey	Public teaching	Resident	NO
266	Anesthesiologist	Italy	Public non teaching	from 0 to 5 years	NO
267	Anesthesiologist	Canada	Public non teaching	from 0 to 5 years	NO
268	Anesthesiologist	Brasil	Private	from 0 to 5 years	NO
269	Anesthesiologist	India	Public non teaching	from 0 to 5 years	NO
270	Resident	India	Public teaching	Resident	NO
271	Anesthesiologist	USA	Public teaching	from 11 to 15 years	NO
272	Anesthesiologist	USA	Public non teaching	from 6 to 10 years	NO
273	Anesthesiologist	India	Public teaching	more than 16 years	NO
274	Resident	Italy	Public teaching	Resident	NO
275	Anesthesiologist	Italy	Private	from 11 to 15 years	NO
276	Anesthesiologist	United Arab Emirates	Public non teaching	from 0 to 5 years	NO
277	Anesthesiologist	Italy	Private	from 11 to 15 years	NO
278	Anesthesiologist	Canada	Public teaching	from 0 to 5 years	NO
279	Anesthesiologist	India	Public non teaching	from 6 to 10 years	NO
280	Anesthesiologist	Italy	Public teaching	from 11 to 15 years	NO
281	Anesthesiologist	Italy	Public non teaching	from 0 to 5 years	NO
282	Anesthesiologist	India	Private	from 0 to 5 years	NO
283	Anesthesiologist	Italy	Public non teaching	from 11 to 15 years	NO
284	Anesthesiologist	Italy	Private	from 11 to 15 years	NO
285	Resident	Spain	Public teaching	Resident	NO
286	Resident	Italy	Public teaching	Resident	NO
287	Anesthesiologist	Italy	Private	from 11 to 15 years	NO
288	Resident	Italy	Public teaching	Resident	NO
289	Anesthesiologist	India	Public non teaching	more than 16 years	NO
290	Anesthesiologist	Italy	Public non teaching	from 6 to 10 years	NO
291	Anesthesiologist	Brasil	Public teaching	from 11 to 15 years	NO
292	Anesthesiologist	USA	Public teaching	from 0 to 5 years	NO
293	Resident	India	Public teaching	Resident	NO
294	Anesthesiologist	Italy	Public non teaching	from 0 to 5 years	NO
295	Anesthesiologist	Italy	Public non teaching	from 0 to 5 years	NO
296	Anesthesiologist	United Kingdom	Public teaching	from 6 to 10 years	NO
297	Resident	India	Public teaching	Resident	NO
298	Anesthesiologist	India	Public teaching	from 11 to 15 years	NO
299	Resident	Italy	Public teaching	Resident	NO
300	Anesthesiologist	India	Public teaching	from 11 to 15 years	NO
301	Resident	Italy	Public teaching	Resident	NO
302	Anesthesiologist	Italy	Public teaching	from 11 to 15 years	NO
303	Resident	Italy	Public teaching	Resident	NO
304	Anesthesiologist	Italy	Public non teaching	from 11 to 15 years	NO
305	Anesthesiologist	Italy	Private	from 0 to 5 years	NO
306	Anesthesiologist	Spain	Private	from 11 to 15 years	NO
307	Anesthesiologist	Germany	Public non teaching	from 0 to 5 years	NO
308	Anesthesiologist	Italy	Public teaching	from 0 to 5 years	NO
309	Anesthesiologist	Italy	Private	from 11 to 15 years	NO
310	Anesthesiologist	USA	Public non teaching	from 6 to 10 years	NO
311	Anesthesiologist	India	Private	more than 16 years	NO
312	Anesthesiologist	Italy	Private	from 0 to 5 years	NO
313	Anesthesiologist	Germany	Public non teaching	from 0 to 5 years	NO
314	Anesthesiologist	Italy	Private	from 0 to 5 years	NO
315	Anesthesiologist	Spain	Public teaching	from 0 to 5 years	NO
316	Anesthesiologist	United Kingdom	Public non teaching	from 11 to 15 years	NO
317	Resident	Italy	Public teaching	Resident	NO
318	Anesthesiologist	Spain	Public teaching	from 0 to 5 years	NO
319	Resident	USA	Public teaching	Resident	NO
320	Anesthesiologist	Italy	Public non teaching	more than 16 years	NO
321	Anesthesiologist	Italy	Public non teaching	from 11 to 15 years	NO
322	Resident	Brasil	Public teaching	Resident	NO
323	Resident	USA	Public teaching	Resident	NO
324	Anesthesiologist	Germany	Private	from 0 to 5 years	NO
325	Anesthesiologist	United Kingdom	Public teaching	more than 16 years	NO
326	Anesthesiologist	Germany	Public non teaching	from 6 to 10 years	NO
327	Resident	Spain	Public teaching	Resident	NO
328	Anesthesiologist	Spain	Public non teaching	from 11 to 15 years	NO
329	Anesthesiologist	France	Public teaching	from 11 to 15 years	NO
330	Anesthesiologist	USA	Public non teaching	from 0 to 5 years	NO
331	Resident	Italy	Public teaching	Resident	NO
332	Anesthesiologist	Italy	Public teaching	from 6 to 10 years	YES
333	Anesthesiologist	Italy	Public non teaching	from 0 to 5 years	NO
334	Resident	USA	Public teaching	Resident	NO
335	Anesthesiologist	Italy	Public non teaching	from 6 to 10 years	YES
336	Anesthesiologist	Italy	Public teaching	from 0 to 5 years	NO
337	Resident	Argentina	Public teaching	Resident	NO
338	Anesthesiologist	USA	Public non teaching	from 0 to 5 years	NO
339	Anesthesiologist	United Kingdom	Public non teaching	more than 16 years	NO
340	Resident	Italy	Public teaching	Resident	NO
341	Anesthesiologist	Italy	Private	from 0 to 5 years	NO
342	Anesthesiologist	Italy	Public teaching	from 0 to 5 years	NO
343	Anesthesiologist	Argentina	Private	more than 16 years	NO
344	Anesthesiologist	Italy	Public teaching	from 0 to 5 years	NO
345	Anesthesiologist	Germany	Public teaching	from 11 to 15 years	NO
346	Resident	Spain	Public teaching	Resident	YES
347	Anesthesiologist	France	Private	from 11 to 15 years	NO
348	Anesthesiologist	Italy	Public non teaching	from 0 to 5 years	NO
349	Anesthesiologist	Brasil	Public non teaching	from 11 to 15 years	NO
350	Resident	India	Public teaching	Resident	YES
351	Anesthesiologist	India	Public non teaching	from 11 to 15 years	YES
352	Anesthesiologist	Italy	Public non teaching	from 6 to 10 years	NO
353	Anesthesiologist	Italy	Public non teaching	from 0 to 5 years	NO
354	Anesthesiologist	India	Private	from 6 to 10 years	NO
355	Resident	Spain	Public teaching	Resident	NO
356	Resident	Italy	Public teaching	Resident	NO
357	Anesthesiologist	France	Public non teaching	from 11 to 15 years	NO
358	Anesthesiologist	Italy	Private	from 0 to 5 years	NO
359	Anesthesiologist	Italy	Public non teaching	more than 16 years	NO
360	Anesthesiologist	Brasil	Private	from 0 to 5 years	NO
361	Anesthesiologist	Italy	Public non teaching	from 6 to 10 years	NO
362	Anesthesiologist	Turkey	Private	from 11 to 15 years	NO
363	Anesthesiologist	Italy	Private	from 0 to 5 years	NO
364	Anesthesiologist	Turkey	Public non teaching	from 6 to 10 years	NO
365	Anesthesiologist	Italy	Public teaching	from 0 to 5 years	NO
366	Anesthesiologist	Turkey	Public teaching	from 11 to 15 years	NO
367	Anesthesiologist	Germany	Public non teaching	more than 16 years	NO
368	Anesthesiologist	India	Public non teaching	from 11 to 15 years	NO
369	Anesthesiologist	India	Public teaching	more than 16 years	NO
370	Anesthesiologist	Italy	Public non teaching	from 0 to 5 years	NO
371	Anesthesiologist	Germany	Public non teaching	more than 16 years	NO
372	Anesthesiologist	Italy	Public teaching	from 11 to 15 years	NO
373	Resident	United Kingdom	Public teaching	Resident	NO
374	Anesthesiologist	Italy	Private	more than 16 years	NO
375	Anesthesiologist	Italy	Public non teaching	from 11 to 15 years	NO
376	Anesthesiologist	India	Public teaching	from 6 to 10 years	NO
377	Anesthesiologist	United Kingdom	Public non teaching	from 11 to 15 years	NO
378	Anesthesiologist	Italy	Public teaching	from 11 to 15 years	NO
379	Anesthesiologist	Italy	Public non teaching	from 0 to 5 years	NO
380	Anesthesiologist	Italy	Private	from 0 to 5 years	NO
381	Anesthesiologist	USA	Private	more than 16 years	NO
382	Resident	Italy	Public teaching	Resident	NO
383	Anesthesiologist	Italy	Public non teaching	from 0 to 5 years	NO
384	Resident	France	Public teaching	Resident	NO
385	Anesthesiologist	India	Public non teaching	more than 16 years	NO
386	Anesthesiologist	Italy	Public teaching	from 0 to 5 years	NO
387	Anesthesiologist	Italy	Private	from 11 to 15 years	NO
388	Anesthesiologist	Chile	Public teaching	from 0 to 5 years	NO
389	Resident	India	Public teaching	Resident	NO
390	Anesthesiologist	Canada	Public non teaching	from 0 to 5 years	NO
391	Anesthesiologist	Italy	Public non teaching	from 11 to 15 years	NO
392	Anesthesiologist	United Kingdom	Public teaching	from 11 to 15 years	NO
393	Resident	Italy	Public teaching	Resident	NO
394	Anesthesiologist	India	Public non teaching	from 0 to 5 years	NO
395	Anesthesiologist	Brasil	Public non teaching	from 0 to 5 years	NO
396	Resident	Turkey	Public teaching	Resident	NO
397	Anesthesiologist	Canada	Public non teaching	from 6 to 10 years	NO
398	Anesthesiologist	India	Public non teaching	from 11 to 15 years	NO
399	Anesthesiologist	Canada	Public non teaching	from 0 to 5 years	NO
400	Anesthesiologist	Italy	Private	from 11 to 15 years	NO
401	Anesthesiologist	United Kingdom	Public teaching	from 11 to 15 years	NO
402	Anesthesiologist	Brasil	Private	from 6 to 10 years	NO
403	Anesthesiologist	Italy	Private	from 6 to 10 years	NO
404	Resident	Argentina	Public teaching	Resident	NO
405	Resident	India	Public teaching	Resident	NO
406	Anesthesiologist	Canada	Public non teaching	from 11 to 15 years	NO
407	Anesthesiologist	Italy	Public non teaching	from 6 to 10 years	NO
408	Resident	Canada	Public teaching	Resident	NO
409	Anesthesiologist	Canada	Public teaching	from 11 to 15 years	NO
410	Anesthesiologist	Italy	Public teaching	from 0 to 5 years	NO
411	Anesthesiologist	USA	Public non teaching	from 0 to 5 years	NO
412	Resident	Italy	Public teaching	Resident	NO
413	Anesthesiologist	Germany	Public non teaching	from 11 to 15 years	NO
414	Anesthesiologist	India	Public non teaching	from 6 to 10 years	NO
415	Anesthesiologist	Canada	Public teaching	more than 16 years	NO
416	Anesthesiologist	India	Public teaching	from 0 to 5 years	NO
417	Anesthesiologist	Italy	Public non teaching	from 0 to 5 years	YES
418	Anesthesiologist	Germany	Public non teaching	from 0 to 5 years	NO
419	Anesthesiologist	Chile	Public teaching	from 11 to 15 years	YES
420	Anesthesiologist	Italy	Private	from 6 to 10 years	NO
421	Resident	Italy	Public teaching	Resident	NO
422	Anesthesiologist	Italy	Public non teaching	more than 16 years	NO
423	Anesthesiologist	India	Private	from 6 to 10 years	NO
424	Anesthesiologist	Italy	Public non teaching	from 11 to 15 years	NO
425	Anesthesiologist	India	Public teaching	from 11 to 15 years	NO
426	Anesthesiologist	Spain	Public teaching	from 11 to 15 years	NO
427	Resident	Italy	Public teaching	Resident	NO
428	Anesthesiologist	Italy	Public non teaching	from 0 to 5 years	YES
429	Resident	United Kingdom	Public teaching	Resident	NO
430	Anesthesiologist	Italy	Public non teaching	from 11 to 15 years	NO
431	Resident	Italy	Public teaching	Resident	NO
432	Anesthesiologist	Italy	Public non teaching	from 0 to 5 years	NO
433	Anesthesiologist	Brasil	Public teaching	from 11 to 15 years	NO
434	Resident	Italy	Public teaching	Resident	NO
435	Resident	Spain	Public teaching	Resident	NO
436	Anesthesiologist	Germany	Private	from 11 to 15 years	NO
437	Anesthesiologist	Canada	Public teaching	from 11 to 15 years	NO
438	Resident	India	Public teaching	Resident	NO
439	Anesthesiologist	Canada	Private	from 11 to 15 years	NO
440	Anesthesiologist	Brasil	Private	more than 16 years	NO
441	Anesthesiologist	USA	Public non teaching	from 0 to 5 years	NO
442	Anesthesiologist	Italy	Public teaching	more than 16 years	NO
443	Anesthesiologist	Germany	Public non teaching	from 0 to 5 years	NO
444	Anesthesiologist	Brasil	Public non teaching	from 6 to 10 years	NO
445	Anesthesiologist	Italy	Public non teaching	from 6 to 10 years	YES
446	Anesthesiologist	Italy	Public non teaching	from 11 to 15 years	NO
447	Anesthesiologist	Protugal	Public non teaching	from 6 to 10 years	NO
448	Anesthesiologist	Germany	Private	from 11 to 15 years	NO
449	Anesthesiologist	India	Public teaching	more than 16 years	NO
450	Anesthesiologist	Canada	Public teaching	from 11 to 15 years	NO
451	Anesthesiologist	USA	Public teaching	from 11 to 15 years	YES
452	Anesthesiologist	Italy	Public teaching	from 11 to 15 years	NO
453	Anesthesiologist	India	Public non teaching	more than 16 years	NO
454	Resident	India	Public teaching	Resident	NO
455	Resident	Spain	Public teaching	Resident	NO
456	Resident	Turkey	Public teaching	Resident	NO
457	Anesthesiologist	Spain	Public non teaching	from 11 to 15 years	NO
458	Anesthesiologist	Italy	Private	from 0 to 5 years	NO
459	Anesthesiologist	India	Public non teaching	from 6 to 10 years	NO
460	Anesthesiologist	Italy	Public teaching	from 0 to 5 years	NO
461	Anesthesiologist	Spain	Public non teaching	from 0 to 5 years	NO
462	Anesthesiologist	Germany	Public teaching	more than 16 years	NO
463	Anesthesiologist	Pakistan	Public teaching	from 11 to 15 years	NO
464	Anesthesiologist	Italy	Public non teaching	from 11 to 15 years	NO
465	Anesthesiologist	United Kingdom	Public non teaching	from 0 to 5 years	NO
466	Anesthesiologist	Canada	Private	from 11 to 15 years	NO
467	Anesthesiologist	Italy	Public non teaching	from 11 to 15 years	NO
468	Anesthesiologist	India	Public non teaching	from 0 to 5 years	NO
469	Anesthesiologist	USA	Public teaching	more than 16 years	NO
470	Anesthesiologist	Italy	Public non teaching	from 6 to 10 years	NO
471	Anesthesiologist	India	Public non teaching	from 6 to 10 years	NO
472	Anesthesiologist	USA	Public teaching	from 11 to 15 years	NO
473	Resident	Spain	Public teaching	Resident	NO
474	Resident	Italy	Public teaching	Resident	NO
475	Anesthesiologist	Spain	Public non teaching	from 0 to 5 years	YES
476	Anesthesiologist	Italy	Public non teaching	from 6 to 10 years	NO
477	Anesthesiologist	India	Public teaching	from 11 to 15 years	YES
478	Resident	Turkey	Public teaching	Resident	NO
479	Anesthesiologist	Cambodia	Public teaching	more than 16 years	NO
480	Anesthesiologist	Uganda	Public teaching	from 6 to 10 years	NO
481	Anesthesiologist	India	Public teaching	from 11 to 15 years	NO
482	Resident	Italy	Public teaching	Resident	NO
483	Anesthesiologist	Pakistan	Public teaching	from 6 to 10 years	NO
484	Resident	Italy	Public teaching	Resident	NO
485	Anesthesiologist	India	Public non teaching	from 11 to 15 years	NO
486	Anesthesiologist	Italy	Public teaching	from 6 to 10 years	NO
487	Anesthesiologist	USA	Public non teaching	from 0 to 5 years	NO
488	Anesthesiologist	Italy	Public teaching	from 11 to 15 years	NO
489	Anesthesiologist	India	Public non teaching	from 0 to 5 years	NO
490	Anesthesiologist	Italy	Public teaching	from 0 to 5 years	NO
491	Anesthesiologist	USA	Private	from 11 to 15 years	NO
492	Anesthesiologist	Italy	Public non teaching	from 6 to 10 years	NO
493	Anesthesiologist	Italy	Public non teaching	from 0 to 5 years	NO
494	Resident	Italy	Public teaching	Resident	NO
495	Anesthesiologist	United Kingdom	Private	more than 16 years	NO
496	Anesthesiologist	Spain	Public teaching	more than 16 years	NO
497	Anesthesiologist	Italy	Public non teaching	from 6 to 10 years	NO
498	Anesthesiologist	Italy	Public teaching	from 0 to 5 years	NO
499	Anesthesiologist	Italy	Public non teaching	from 11 to 15 years	NO
500	Anesthesiologist	Turkey	Public non teaching	from 11 to 15 years	NO
501	Anesthesiologist	India	Public non teaching	from 6 to 10 years	NO
502	Anesthesiologist	Italy	Public non teaching	from 11 to 15 years	NO
503	Anesthesiologist	Italy	Private	from 6 to 10 years	NO
504	Anesthesiologist	Italy	Public teaching	from 0 to 5 years	NO
505	Anesthesiologist	India	Public non teaching	from 11 to 15 years	NO
506	Resident	Italy	Public teaching	Resident	NO
507	Anesthesiologist	Chile	Public non teaching	from 0 to 5 years	NO
508	Anesthesiologist	India	Public non teaching	from 0 to 5 years	NO
509	Anesthesiologist	Germany	Public non teaching	from 6 to 10 years	NO
510	Anesthesiologist	Italy	Private	from 6 to 10 years	NO
511	Anesthesiologist	France	Public non teaching	more than 16 years	NO
512	Anesthesiologist	India	Public non teaching	from 6 to 10 years	NO
513	Anesthesiologist	Italy	Private	from 0 to 5 years	NO
514	Anesthesiologist	Italy	Public non teaching	from 11 to 15 years	NO
515	Anesthesiologist	India	Public teaching	from 6 to 10 years	NO
516	Anesthesiologist	Italy	Public non teaching	from 11 to 15 years	NO
517	Resident	Italy	Public teaching	Resident	YES
518	Anesthesiologist	USA	Public non teaching	from 0 to 5 years	YES
519	Anesthesiologist	Italy	Public non teaching	from 0 to 5 years	NO
520	Anesthesiologist	Italy	Public teaching	from 0 to 5 years	NO
521	Anesthesiologist	India	Public teaching	from 6 to 10 years	NO
522	Anesthesiologist	France	Public non teaching	from 0 to 5 years	NO
523	Anesthesiologist	Germany	Public non teaching	from 11 to 15 years	NO
524	Anesthesiologist	Spain	Public non teaching	from 11 to 15 years	NO
525	Anesthesiologist	United Kingdom	Public teaching	from 0 to 5 years	NO
526	Anesthesiologist	Italy	Public teaching	from 6 to 10 years	NO
527	Anesthesiologist	Spain	Private	from 6 to 10 years	NO
528	Anesthesiologist	India	Public teaching	from 6 to 10 years	NO
529	Anesthesiologist	USA	Public non teaching	from 6 to 10 years	NO
530	Anesthesiologist	France	Public teaching	from 11 to 15 years	NO
531	Anesthesiologist	Italy	Public non teaching	from 6 to 10 years	YES
532	Resident	France	Public teaching	Resident	NO
533	Anesthesiologist	India	Public non teaching	more than 16 years	NO
534	Anesthesiologist	Protugal	Public teaching	from 0 to 5 years	NO
535	Anesthesiologist	Brasil	Public non teaching	from 6 to 10 years	NO
536	Resident	Canada	Public teaching	Resident	NO
537	Anesthesiologist	Protugal	Private	from 11 to 15 years	NO
538	Anesthesiologist	Italy	Public non teaching	from 0 to 5 years	NO
539	Anesthesiologist	USA	Private	from 6 to 10 years	NO
540	Anesthesiologist	Italy	Private	from 0 to 5 years	NO
541	Anesthesiologist	India	Public non teaching	from 6 to 10 years	NO
542	Anesthesiologist	Protugal	Public teaching	from 6 to 10 years	NO
543	Anesthesiologist	Italy	Public non teaching	from 6 to 10 years	NO
544	Anesthesiologist	Canada	Public non teaching	from 6 to 10 years	NO
545	Anesthesiologist	Brasil	Public teaching	from 11 to 15 years	NO
546	Anesthesiologist	Canada	Private	from 11 to 15 years	NO
547	Resident	India	Public teaching	Resident	NO
548	Anesthesiologist	Italy	Public teaching	from 0 to 5 years	NO
549	Anesthesiologist	Brasil	Public teaching	from 0 to 5 years	NO
550	Anesthesiologist	Spain	Private	from 11 to 15 years	NO
551	Anesthesiologist	Italy	Public teaching	from 11 to 15 years	NO
552	Anesthesiologist	Italy	Public teaching	more than 16 years	NO
553	Anesthesiologist	Italy	Public non teaching	more than 16 years	NO
554	Anesthesiologist	Italy	Public teaching	from 0 to 5 years	NO
555	Anesthesiologist	Italy	Public non teaching	from 6 to 10 years	NO
556	Anesthesiologist	Chile	Public teaching	from 0 to 5 years	NO
557	Anesthesiologist	USA	Private	from 0 to 5 years	NO
558	Anesthesiologist	Italy	Public teaching	from 0 to 5 years	NO
559	Resident	Italy	Public teaching	Resident	NO
560	Anesthesiologist	Italy	Private	from 11 to 15 years	NO
561	Anesthesiologist	Italy	Private	from 0 to 5 years	NO
562	Anesthesiologist	Italy	Public teaching	from 0 to 5 years	NO
563	Anesthesiologist	Italy	Public teaching	from 11 to 15 years	NO
564	Resident	United Kingdom	Public teaching	Resident	NO
565	Anesthesiologist	Italy	Private	from 0 to 5 years	NO
566	Anesthesiologist	Italy	Public non teaching	from 6 to 10 years	NO
567	Anesthesiologist	Spain	Public non teaching	from 6 to 10 years	NO
568	Anesthesiologist	United Kingdom	Public non teaching	from 11 to 15 years	NO
569	Anesthesiologist	India	Public non teaching	from 11 to 15 years	NO
570	Resident	Canada	Public teaching	Resident	NO
571	Anesthesiologist	France	Public non teaching	from 0 to 5 years	NO
572	Anesthesiologist	Italy	Public non teaching	from 11 to 15 years	NO
573	Resident	India	Public teaching	Resident	NO
574	Anesthesiologist	Italy	Public non teaching	from 11 to 15 years	NO
575	Anesthesiologist	Italy	Private	from 11 to 15 years	NO
576	Anesthesiologist	Germany	Public non teaching	from 11 to 15 years	NO
577	Anesthesiologist	Italy	Private	more than 16 years	NO
578	Anesthesiologist	Italy	Public non teaching	from 11 to 15 years	NO
579	Anesthesiologist	Italy	Public teaching	from 0 to 5 years	NO
580	Anesthesiologist	India	Private	from 0 to 5 years	NO
581	Anesthesiologist	Italy	Public non teaching	from 11 to 15 years	NO
582	Resident	India	Public teaching	Resident	NO
583	Anesthesiologist	India	Public non teaching	more than 16 years	NO
584	Anesthesiologist	India	Public non teaching	from 11 to 15 years	NO
585	Anesthesiologist	Italy	Public non teaching	from 0 to 5 years	NO
586	Anesthesiologist	Italy	Public non teaching	from 6 to 10 years	NO
587	Anesthesiologist	United Kingdom	Private	from 6 to 10 years	NO
588	Anesthesiologist	Germany	Private	from 11 to 15 years	NO
589	Resident	France	Public teaching	Resident	NO
590	Anesthesiologist	Italy	Public non teaching	from 11 to 15 years	NO
591	Resident	India	Public teaching	Resident	NO
592	Anesthesiologist	India	Public non teaching	from 11 to 15 years	NO
593	Anesthesiologist	Italy	Public non teaching	from 0 to 5 years	NO
594	Anesthesiologist	United Kingdom	Public non teaching	from 11 to 15 years	NO
595	Anesthesiologist	India	Private	from 11 to 15 years	NO
596	Anesthesiologist	India	Public teaching	from 0 to 5 years	NO
597	Resident	India	Public teaching	Resident	NO
598	Anesthesiologist	Germany	Public teaching	from 0 to 5 years	NO
599	Resident	Turkey	Public teaching	Resident	NO
600	Anesthesiologist	Italy	Public teaching	from 11 to 15 years	NO
601	Resident	Italy	Public teaching	Resident	YES
602	Anesthesiologist	India	Public non teaching	from 11 to 15 years	NO
603	Anesthesiologist	Canada	Public non teaching	more than 16 years	NO
604	Resident	Italy	Public teaching	Resident	NO
605	Anesthesiologist	Italy	Public teaching	from 11 to 15 years	NO
606	Anesthesiologist	Italy	Public non teaching	from 0 to 5 years	NO
607	Resident	Italy	Public teaching	Resident	NO
608	Anesthesiologist	India	Public non teaching	from 11 to 15 years	NO
609	Resident	Uganda	Public teaching	Resident	NO
610	Anesthesiologist	Italy	Public teaching	from 0 to 5 years	NO
611	Resident	Italy	Public teaching	Resident	NO
612	Resident	Canada	Public teaching	Resident	NO
613	Anesthesiologist	USA	Private	from 0 to 5 years	NO
614	Anesthesiologist	Italy	Public teaching	from 11 to 15 years	NO
615	Resident	Italy	Public teaching	Resident	YES
616	Resident	Italy	Public teaching	Resident	YES
617	Anesthesiologist	Italy	Private	from 11 to 15 years	NO
618	Anesthesiologist	Italy	Public teaching	from 11 to 15 years	NO
619	Anesthesiologist	India	Public non teaching	from 11 to 15 years	NO
620	Anesthesiologist	India	Public non teaching	from 11 to 15 years	NO
621	Anesthesiologist	United Kingdom	Public teaching	from 0 to 5 years	NO
622	Anesthesiologist	Italy	Public teaching	more than 16 years	NO
623	Resident	Italy	Public teaching	Resident	NO
624	Resident	Italy	Public teaching	Resident	NO
625	Anesthesiologist	Germany	Public teaching	from 6 to 10 years	NO
626	Anesthesiologist	Italy	Public teaching	from 6 to 10 years	NO
627	Anesthesiologist	Spain	Private	from 0 to 5 years	NO
628	Anesthesiologist	Brasil	Public teaching	from 6 to 10 years	NO
629	Resident	India	Public teaching	Resident	NO
630	Anesthesiologist	India	Public non teaching	from 6 to 10 years	NO
631	Resident	India	Public teaching	Resident	NO
632	Anesthesiologist	Spain	Private	from 11 to 15 years	NO
633	Anesthesiologist	Italy	Public teaching	from 6 to 10 years	NO
634	Anesthesiologist	USA	Private	from 0 to 5 years	NO
635	Anesthesiologist	Brasil	Public teaching	from 11 to 15 years	NO
636	Anesthesiologist	Italy	Public non teaching	more than 16 years	NO
637	Anesthesiologist	France	Public teaching	from 0 to 5 years	NO
638	Anesthesiologist	Turkey	Public teaching	from 11 to 15 years	NO
639	Anesthesiologist	France	Public non teaching	from 11 to 15 years	NO
640	Anesthesiologist	Italy	Public non teaching	from 0 to 5 years	NO
641	Anesthesiologist	Canada	Public teaching	from 11 to 15 years	NO
642	Anesthesiologist	India	Public teaching	from 11 to 15 years	NO
643	Anesthesiologist	United Kingdom	Private	from 0 to 5 years	NO
644	Anesthesiologist	India	Public teaching	from 0 to 5 years	NO
645	Anesthesiologist	Italy	Private	from 0 to 5 years	NO
646	Anesthesiologist	Italy	Public teaching	from 0 to 5 years	NO
647	Anesthesiologist	India	Private	from 0 to 5 years	NO
648	Anesthesiologist	India	Public non teaching	from 6 to 10 years	NO
649	Resident	India	Public teaching	Resident	NO
650	Resident	India	Public teaching	Resident	NO
651	Anesthesiologist	USA	Public non teaching	from 0 to 5 years	NO
652	Resident	Italy	Public teaching	Resident	NO
653	Anesthesiologist	United Kingdom	Public teaching	more than 16 years	NO
654	Anesthesiologist	Italy	Private	from 0 to 5 years	NO
655	Anesthesiologist	Italy	Private	from 0 to 5 years	NO
656	Anesthesiologist	Italy	Public non teaching	from 0 to 5 years	NO
657	Anesthesiologist	Germany	Public non teaching	more than 16 years	NO
658	Resident	Italy	Public teaching	Resident	NO
659	Anesthesiologist	Italy	Public teaching	from 0 to 5 years	NO
660	Anesthesiologist	France	Public non teaching	from 6 to 10 years	NO
661	Anesthesiologist	Italy	Public non teaching	from 11 to 15 years	NO
662	Anesthesiologist	United Kingdom	Private	from 6 to 10 years	NO
663	Anesthesiologist	Italy	Public non teaching	from 0 to 5 years	NO
664	Anesthesiologist	Spain	Public non teaching	from 6 to 10 years	NO
665	Anesthesiologist	Italy	Public non teaching	from 11 to 15 years	NO
666	Anesthesiologist	France	Public non teaching	from 11 to 15 years	NO
667	Anesthesiologist	India	Public non teaching	from 6 to 10 years	NO
668	Anesthesiologist	Germany	Private	from 6 to 10 years	NO
669	Anesthesiologist	India	Public non teaching	from 0 to 5 years	NO
670	Anesthesiologist	USA	Public non teaching	from 11 to 15 years	NO
671	Anesthesiologist	Brasil	Public non teaching	from 11 to 15 years	NO
672	Anesthesiologist	Brasil	Public teaching	from 6 to 10 years	NO
673	Anesthesiologist	Italy	Public teaching	from 6 to 10 years	NO
674	Resident	Italy	Public teaching	Resident	YES
675	Anesthesiologist	Italy	Public non teaching	more than 16 years	NO
676	Anesthesiologist	India	Public non teaching	from 0 to 5 years	NO
677	Anesthesiologist	Germany	Public non teaching	more than 16 years	NO
678	Resident	Italy	Public teaching	Resident	NO
679	Anesthesiologist	Italy	Public non teaching	more than 16 years	NO
680	Anesthesiologist	France	Private	from 11 to 15 years	NO
681	Anesthesiologist	Spain	Public non teaching	from 11 to 15 years	NO
682	Anesthesiologist	Turkey	Public non teaching	from 6 to 10 years	NO
683	Anesthesiologist	Italy	Public teaching	from 11 to 15 years	NO
684	Anesthesiologist	United Kingdom	Public non teaching	from 11 to 15 years	NO
685	Resident	USA	Public teaching	Resident	NO
686	Anesthesiologist	United Kingdom	Public non teaching	from 11 to 15 years	NO
687	Anesthesiologist	United Arab Emirates	Private	from 11 to 15 years	NO
688	Anesthesiologist	Germany	Public teaching	from 0 to 5 years	NO
689	Anesthesiologist	Canada	Public non teaching	from 11 to 15 years	NO
690	Anesthesiologist	India	Public non teaching	more than 16 years	NO
691	Anesthesiologist	Chile	Public non teaching	from 0 to 5 years	NO
692	Resident	USA	Public teaching	Resident	NO
693	Anesthesiologist	Germany	Public non teaching	from 0 to 5 years	NO
694	Anesthesiologist	India	Private	from 11 to 15 years	YES
695	Anesthesiologist	Canada	Public teaching	more than 16 years	NO
696	Anesthesiologist	Brasil	Private	more than 16 years	NO
697	Anesthesiologist	Italy	Public non teaching	from 11 to 15 years	NO
698	Resident	France	Public teaching	Resident	NO
699	Resident	Italy	Public teaching	Resident	YES

## Sheet: Sheet2
1	No
2	No
3	No
4	No
5	No
6	No
7	No
8	No
9	No
10	No
11	No
12	No
13	No
14	No
15	No
16	No
17	No
18	No
19	No
20	No
21	No
22	No
23	No
24	No
25	No
26	No
27	No
28	No
29	No
30	No
31	No
32	No
33	No
34	No
35	No
36	No
37	No
38	No
39	No
40	No
41	No
42	No
43	No
44	No
45	No
46	No
47	No
48	No
49	No
50	No
51	No
52	No
53	No
54	No
505	Resident	Italy	Public teaching	Resident	NO
506	Resident	Italy	Public teaching	Resident	NO
507	Resident	France	Public teaching	Resident	NO
508	Resident	Spain	Public teaching	Resident	NO
509	Resident	USA	Public teaching	Resident	NO
510	Resident	Argentina	Public teaching	Resident	NO
511	Resident	Italy	Public teaching	Resident	NO
512	Resident	India	Public teaching	Resident	NO
513	Resident	Italy	Public teaching	Resident	NO
514	Resident	Spain	Public teaching	Resident	NO
515	Resident	India	Public teaching	Resident	NO
516	Resident	Italy	Public teaching	Resident	NO
517	Resident	Italy	Public teaching	Resident	NO
518	Resident	India	Public teaching	Resident	NO
519	Resident	Brasil	Public teaching	Resident	NO
520	Resident	Spain	Public teaching	Resident	NO
521	Resident	France	Public teaching	Resident	NO
522	Resident	Italy	Public teaching	Resident	NO
523	Resident	Italy	Public teaching	Resident	NO
524	Resident	USA	Public teaching	Resident	NO
525	Resident	Italy	Public teaching	Resident	NO
526	Resident	Italy	Public teaching	Resident	NO
527	Resident	India	Public teaching	Resident	NO
528	Resident	Italy	Public teaching	Resident	NO
529	Resident	India	Public teaching	Resident	NO
530	Resident	Italy	Public teaching	Resident	YES
531	Resident	Italy	Public teaching	Resident	NO
532	Resident	Italy	Public teaching	Resident	NO
533	Resident	United Kingdom	Public teaching	Resident	NO
534	Resident	India	Public teaching	Resident	NO
535	Resident	India	Public teaching	Resident	NO
536	Resident	India	Public teaching	Resident	NO
537	Resident	Spain	Public teaching	Resident	NO
538	Resident	Turkey	Public teaching	Resident	NO
539	Resident	Italy	Public teaching	Resident	NO
540	Resident	Argentina	Public teaching	Resident	NO
541	Resident	Italy	Public teaching	Resident	NO
542	Resident	Spain	Public teaching	Resident	NO
543	Resident	Spain	Public teaching	Resident	NO
544	Resident	India	Public teaching	Resident	NO
545	Resident	India	Public teaching	Resident	NO
546	Resident	India	Public teaching	Resident	NO
547	Resident	Brasil	Public teaching	Resident	NO
548	Resident	Turkey	Public teaching	Resident	NO
549	Resident	Italy	Public teaching	Resident	NO
550	Resident	Italy	Public teaching	Resident	NO
551	Resident	Italy	Public teaching	Resident	NO
552	Resident	USA	Public teaching	Resident	NO
553	Resident	Italy	Public teaching	Resident	NO
554	Resident	Canada	Public teaching	Resident	NO
555	Resident	Italy	Public teaching	Resident	NO
556	Resident	Italy	Public teaching	Resident	NO
557	Resident	United Kingdom	Public teaching	Resident	NO
558	Resident	Turkey	Public teaching	Resident	NO
559	Resident	Pakistan	Public teaching	Resident	NO
560	Resident	Italy	Public teaching	Resident	NO
561	Resident	United Kingdom	Public teaching	Resident	NO
562	Resident	Italy	Public teaching	Resident	NO
563	Resident	Italy	Public teaching	Resident	YES
564	Resident	Canada	Public teaching	Resident	NO
565	Resident	Turkey	Public teaching	Resident	NO
566	Resident	India	Public teaching	Resident	NO
567	Resident	Spain	Public teaching	Resident	NO
568	Resident	USA	Public teaching	Resident	NO
569	Resident	Italy	Public teaching	Resident	NO
570	Resident	Italy	Public teaching	Resident	YES
571	Resident	Brasil	Public teaching	Resident	NO
572	Resident	India	Public teaching	Resident	NO
573	Resident	Italy	Public teaching	Resident	YES
574	Resident	Canada	Public teaching	Resident	NO
575	Resident	USA	Public teaching	Resident	NO
576	Resident	Italy	Public teaching	Resident	NO
577	Resident	USA	Public teaching	Resident	NO
578	Resident	Italy	Public teaching	Resident	NO
579	Resident	France	Public teaching	Resident	NO
580	Resident	India	Public teaching	Resident	NO
581	Resident	Italy	Public teaching	Resident	NO
582	Resident	Turkey	Public teaching	Resident	NO
583	Resident	Italy	Public teaching	Resident	NO
584	Resident	India	Public teaching	Resident	NO
585	Resident	Italy	Public teaching	Resident	NO
586	Resident	Turkey	Public teaching	Resident	NO
587	Resident	Italy	Public teaching	Resident	NO
588	Resident	Italy	Public teaching	Resident	NO
589	Resident	India	Public teaching	Resident	NO
590	Resident	Italy	Public teaching	Resident	NO
591	Resident	Italy	Public teaching	Resident	NO
592	Resident	France	Public teaching	Resident	NO
593	Resident	India	Public teaching	Resident	NO
594	Resident	India	Public teaching	Resident	NO
595	Resident	Spain	Public teaching	Resident	YES
596	Resident	Italy	Public teaching	Resident	NO
597	Resident	USA	Public teaching	Resident	NO
598	Resident	United Kingdom	Public teaching	Resident	NO
599	Resident	United Kingdom	Public teaching	Resident	NO
600	Resident	Brasil	Public teaching	Resident	NO
601	Resident	Spain	Public teaching	Resident	NO
602	Resident	Italy	Public teaching	Resident	NO
603	Resident	Italy	Public teaching	Resident	NO
604	Resident	Italy	Public teaching	Resident	NO
605	Resident	Italy	Public teaching	Resident	NO
606	Resident	Italy	Public teaching	Resident	YES
607	Resident	Italy	Public teaching	Resident	YES
608	Resident	Italy	Public teaching	Resident	NO
609	Resident	Italy	Public teaching	Resident	NO
610	Resident	Turkey	Public teaching	Resident	NO
611	Resident	Uganda	Public teaching	Resident	NO
612	Resident	Italy	Public teaching	Resident	NO
613	Resident	Italy	Public teaching	Resident	NO
614	Resident	USA	Public teaching	Resident	NO
615	Resident	Pakistan	Public teaching	Resident	NO
616	Resident	Spain	Public teaching	Resident	NO
617	Resident	Italy	Public teaching	Resident	NO
618	Resident	United Kingdom	Public teaching	Resident	NO
619	Resident	Italy	Public teaching	Resident	NO
620	Resident	Italy	Public teaching	Resident	NO
621	Resident	Italy	Public teaching	Resident	NO
622	Resident	India	Public teaching	Resident	NO
623	Resident	Italy	Public teaching	Resident	NO
624	Resident	Italy	Public teaching	Resident	NO
625	Resident	USA	Public teaching	Resident	NO
626	Resident	Italy	Public teaching	Resident	NO
627	Resident	USA	Public teaching	Resident	NO
628	Resident	India	Public teaching	Resident	NO
629	Resident	Italy	Public teaching	Resident	NO
630	Resident	Italy	Public teaching	Resident	NO
631	Resident	Italy	Public teaching	Resident	NO
632	Resident	Italy	Public teaching	Resident	YES
633	Resident	France	Public teaching	Resident	NO
634	Resident	Canada	Public teaching	Resident	NO
635	Resident	Canada	Public teaching	Resident	NO
636	Resident	India	Public teaching	Resident	NO
637	Resident	India	Public teaching	Resident	NO
638	Resident	India	Public teaching	Resident	NO
639	Resident	Italy	Public teaching	Resident	NO
640	Resident	Italy	Public teaching	Resident	NO
641	Resident	Italy	Public teaching	Resident	NO
642	Resident	Italy	Public teaching	Resident	NO
643	Resident	Canada	Public teaching	Resident	NO
644	Resident	India	Public teaching	Resident	YES
645	Resident	Italy	Public teaching	Resident	YES
646	Resident	United Arab Emirates	Public teaching	Resident	NO
647	Resident	India	Public teaching	Resident	NO
648	Resident	USA	Public teaching	Resident	NO
649	Resident	India	Public teaching	Resident	NO
650	Resident	Italy	Public teaching	Resident	NO
651	Resident	Brasil	Public teaching	Resident	NO
652	Resident	Italy	Public teaching	Resident	NO
653	Resident	Spain	Public teaching	Resident	NO
654	Resident	France	Public teaching	Resident	NO
655	Resident	Spain	Public teaching	Resident	NO
656	Resident	Italy	Public teaching	Resident	YES
